# Supplementary material for: Food Fortification of Instant Pulse Porridge Powder with Improved Iron and Zinc Bioaccessibility Using Roselle Calyx
Source: Nutrients. 2022 Sep 30;14(19):4070. doi: 10.3390/nu14194070 (PMC9573692; doi:10.3390/nu14194070)
Supplement: Supplementary file 1 [file nutrients-14-04070-s001.zip]

Archive with 1 entries (1 files):
- nutrients-1930929-supplementary.pdf
